# Supplementary material for: Hydrophilic Interaction Liquid Chromatography–Hydrogen/Deuterium Exchange–Mass Spectrometry (HILIC-HDX-MS) for Untargeted Metabolomics
Source: Int J Mol Sci. 2024 Mar 1;25(5):2899. doi: 10.3390/ijms25052899 (PMC10932214; doi:10.3390/ijms25052899)
Supplement: Supplementary file 1 [file ijms-25-02899-s001.zip]

Archive with 3 entries (3 files):
- ijms-2849541_Supplementary_Materials_Figures.pdf
- N1-Acetylspermidine.msp
- N8-Acetylspermidine.msp
